# Supplementary material for: Clinical Significance of Serum Soluble Klotho Levels in Sepsis-Associated Encephalopathy: A Single-Center Prospective, Preliminary Study
Source: J Clin Med. 2026 Apr 30;15(9):3450. doi: 10.3390/jcm15093450 (PMC13164086; doi:10.3390/jcm15093450)
Supplement: Supplementary file 1 [file jcm-15-03450-s001.zip]

Archive with 1 entries (1 files):
- jcm-4228663-supplementary.pdf
